# Supplementary material for: Liposomal Encapsulation of Carob (Ceratonia siliqua L.) Pulp Extract: Design, Characterization, and Controlled Release Assessment
Source: Pharmaceutics. 2025 Jun 13;17(6):776. doi: 10.3390/pharmaceutics17060776 (PMC12196410; doi:10.3390/pharmaceutics17060776)
Supplement: Supplementary file 1 [file pharmaceutics-17-00776-s001.zip]

Archive with 1 entries (1 files):
- pharmaceutics-3618022-supplementary.pdf
